# Supplementary material for: Development of Anti-OSCAR Antibodies for the Treatment of Osteoarthritis
Source: Biomedicines. 2023 Oct 19;11(10):2844. doi: 10.3390/biomedicines11102844 (PMC10604876; doi:10.3390/biomedicines11102844)
Supplement: Supplementary file 1 [file biomedicines-11-02844-s001.zip]

Archive with 1 entries (1 files):
- biomedicines-2629354-supplementary.pdf
